# Supplementary material for: Visible Light-Driven Direct Z-Scheme Ho2SmSbO7/YbDyBiNbO7 Heterojunction Photocatalyst for Efficient Degradation of Fenitrothion
Source: Molecules. 2024 Dec 16;29(24):5930. doi: 10.3390/molecules29245930 (PMC11678090; doi:10.3390/molecules29245930)
Supplement: Supplementary file 1 [file molecules-29-05930-s001.zip]

Archive with 1 entries (1 files):
- molecules-3314646-supplementary.pdf
